# Supplementary material for: Noradrenaline enhances the excitatory effects of dopamine on medial prefrontal cortex pyramidal neurons in rats
Source: Neuropsychopharmacol Rep. 2020 Sep 8;40(4):348–54. doi: 10.1002/npr2.12135 (PMC7722652; doi:10.1002/npr2.12135)
Supplement: Supplementary file 1 — App S1 [file NPR2-40-348-s001.xlsx]

## Sheet: FIGURE 1
Fig. 1B	Holding current (pA)							Fig. 1C	Membrane input resistance (MΩ)					Table 1	Holding current (pA)
Table 1	Neuron#	Pre	DA	Δ holding current	DA+NA	Δ holding current			Neuron#	Pre	DA	DA+NA			Neuron#	Pre	NA	Δ holding current
	1	17.4557	-2.1721	-19.6278	-28.7428	-26.5707			1	111.204	116.593	190.058			1	57.9962	-34.6654	-92.6616
	2	45.3495	33.2336	-12.1159	-7.20857	-40.4422			2	240.565	205.518	174.983			2	-18.1548	-29.1425	-10.9878
	3	-4.45964	-12.2105	-7.75082	-14.0398	-1.82934			3	240.959	272.637	319.145			3	-17.3747	-31.5645	-14.1898
	4	66.193	57.6806	-8.51243	36.5932	-21.0874			4	129.549	137.688	133.387			4	-4.52214	-12.0762	-7.55408
	5	-20.693	-51.9889	-31.2959	-81.8629	-29.874			5	97.1438	97.034	83.5394			5	-10.6043	-23.058	-12.4537
	6	24.4525	21.2509	-3.20161	4.74428	-16.5066			6	331.205	333.05	275.717			6	33.4624	-45.9746	-79.437
	7	9.51476	9.69724	0.182485	7.99956	-1.69769			7	120.556	118.806	130.55			7	27.3412	13.6177	-13.7235
	8	-16.9652	-29.2256	-12.2604	-33.0452	-3.81959			8	181.689	159.722	223.557			8	-38.0366	-56.8366	-18.7999
	9	167.122	154.345	-12.7768	144.041	-10.3043			9	72.5391	81.1649	88.5856			9	39.068	-1.24893	-40.3169
	10	96.4682	93.9162	-2.55193	85.8917	-8.02452			10	176.189	143.527	129.706			10	-12.8677	-24.0603	-11.1927
	11	-46.6179	-62.4023	-15.7844	-85.1809	-22.7786			11	143.795	95.2831	106.455			11	-8.01116	-34.6745	-26.6633
	12	20.4769	-5.29438	-25.7713	-21.2095	-15.9151			12	118.488	98.2732	121.228
	MEAN	29.858	17.2358		0.664983				MEAN	163.657	154.941	164.743
	S.E.M.	16.8094	17.7712		18.692				S.E.M.	21.5636	22.5171	21.5717
One-way repeated measures ANOVA								One-way repeated measures ANOVA
F (DFn, DFd)		F (1.197, 13.17) = 26.14						F (DFn, DFd)		F (1.313, 14.44) = 0.4832
P value		0.0001						P value		0.5485
post hoc Tukey's test
		P value
Pre vs. DA		0.0019
Pre vs. DA+NA		0.0006
DA vs. DA+NA		0.0016
Fig. 1E	sEPSC frequency (Hz)							Fig. 1F	sEPSC amplitude(pA)
	Neuron#	Pre	DA	DA+NA					Neuron#	Pre	DA	DA+NA
	1	4.51742	7.16786	9.53492					1	22.4921	24.3593	24.2118
	2	3.28388	2.45041	12.2687					2	56.4789	24.0288	27.7327
	3	1.78363	0.150025	1.30022					3	17.6409	11.5426	15.7565
	4	5.76763	7.15119	13.869					4	17.0605	17.5667	20.8676
	5	4.2007	7.70128	17.7696					5	32.0633	33.651	40.9782
	6	0.366728	0.433406	0.716786					6	19.4037	17.1603	16.0224
	7	0.683447	1.50025	4.66744					7	19.7487	18.8748	28.7074
	8	0.716786	0.616769	0.250042					8	14.1545	16.2816	12.4999
	9	2.51709	2.05034	2.30038					9	20.2346	19.5223	17.1561
	10	2.90048	4.01734	6.01767					10	31.6765	30.7359	28.0698
	11	2.85048	2.10035	4.18403					11	24.454	21.3972	23.6359
	12	1.60027	6.45108	12.7188					12	23.899	32.2657	27.9925
	MEAN	2.59904	3.48252	7.13313					MEAN	24.9422	22.2822	23.6359
	S.E.M.	0.482836	0.832614	1.70515					S.E.M.	3.26781	1.9992	2.26291
One-way repeated measures ANOVA								One-way repeated measures ANOVA
F (DFn, DFd)		F (1.168, 12.85) = 10.17						F (DFn, DFd)		F (1.318, 14.5) = 0.5923
P value		0.0057						P value		0.4986
post hoc Tukey's test
		P value
Pre vs. DA		0.2956
Pre vs. DA+NA		0.0203
DA vs. DA+NA		0.0138
