# Supplementary material for: Noradrenaline enhances the excitatory effects of dopamine on medial prefrontal cortex pyramidal neurons in rats
Source: Neuropsychopharmacol Rep. 2020 Sep 8;40(4):348–54. doi: 10.1002/npr2.12135 (PMC7722652; doi:10.1002/npr2.12135)
Supplement: Supplementary file 2 — App S2 [file NPR2-40-348-s002.xlsx]

## Sheet: FIGURE 2
(A)	DA level (pg/15µL)
	rat#＼time	-52.5	-37.5	-22.5	-7.5	7.5	22.5	37.5	52.5	67.5	82.5	97.5	112.5	127.5	142.5	pre average
	1	0.661	0.748	0.784	0.845	0.936	1.042	1.189	1.136	1.049	0.906	0.865	0.857	0.769	0.74	0.731
	2	0.404	0.392	0.408	0.363	0.506	0.683	0.71	0.772	0.833	0.642	0.591	0.6	0.446	0.361	0.401333
	3	0.656	0.554	0.542	0.627	0.829	0.873	1.042	1.121	1	0.798	0.694	0.606	0.535	0.485	0.584
	4	0.346	0.285	0.318	0.327	0.417	0.524	0.614	0.588	0.561	0.476	0.41	0.422	0.365	0.364	0.316333
	5	0.03	0.025	0.033	0.042	0.074	0.072	0.078	0.08	0.056	0.006	0.043	0.039	0.05	0.03	0.0293333
	6	0.092	0.123	0.078	0.092	0.11	0.123	0.137	0.091	0.085	0.08	0.09	0.082	0.066	0.042	0.0976667
	7	0.149	0.16	0.176	0.199	0.367	0.457	0.487	0.548	0.454	0.464	0.402	0.386	0.299	0.295	0.161667
	MEAN	0.334	0.326714	0.334143	0.356429	0.462714	0.539143	0.608143	0.619429	0.576857	0.481714	0.442143	0.427429	0.361429	0.331
	S.E.M.	0.0976951	0.0970355	0.101489	0.109804	0.124096	0.136573	0.158395	0.163154	0.154005	0.128524	0.114472	0.111071	0.0965561	0.0936564
	DA level (% of pre average)
	rat#＼time	-52.5	-37.5	-22.5	-7.5	7.5	22.5	37.5	52.5	67.5	82.5	97.5	112.5	127.5	142.5
	1	90.4241	102.326	107.25	115.595	128.044	142.544	162.654	155.404	143.502	123.94	118.331	117.237	105.198	101.231
	2	100.664	97.6744	101.661	90.4485	126.08	170.183	176.91	192.359	207.558	159.967	147.259	149.502	111.13	89.9502
	3	112.329	94.863	92.8082	107.363	141.952	149.486	178.425	191.952	171.233	136.644	118.836	103.767	91.6096	83.0479
	4	109.378	90.0948	100.527	103.372	131.823	165.648	194.099	185.88	177.345	150.474	129.61	133.404	115.385	115.068
	5	102.273	85.2273	112.5	143.182	252.273	245.455	265.909	272.727	190.909	20.4545	146.591	132.955	170.455	102.273
	6	94.198	125.939	79.8635	94.198	112.628	125.939	140.273	93.1741	87.0307	81.9113	92.1502	83.959	67.5768	43.0034
	7	92.1649	98.9691	108.866	123.093	227.01	282.68	301.237	338.969	280.825	287.01	248.66	238.763	184.948	182.474		One-way repeated measures ANOVA
	MEAN	100.204	99.299	100.497	111.036	159.973	183.134	202.787	204.352	179.772	137.2	143.062	137.084	120.9	102.435		F (DFn, DFd)		F (2.282, 13.69) = 8.476
	S.E.M.	3.20719	4.93767	4.2143	6.8645	21.0103	21.9945	22.1112	30.1552	22.4155	30.8607	18.994	18.8032	15.9101	15.9099		P value		0.0032
	post hoc Dunnett's test
			P value
	-22.5 vs. -52.5		>0.9999
	-22.5 vs. -37.5		0.9998
	-22.5 vs. -7.5		0.3521
	-22.5 vs. 7.5		0.1051
	-22.5 vs. 22.5		0.0331
	-22.5 vs. 37.5		0.0125
	-22.5 vs. 52.5		0.0541
	-22.5 vs. 67.5		0.044
	-22.5 vs. 82.5		0.8438
	-22.5 vs. 97.5		0.236
	-22.5 vs. 112.5		0.339
	-22.5 vs. 127.5		0.6211
	-22.5 vs. 142.5		0.9998
(B)	NA level (pg/15µL)
	rat#＼time	-52.5	-37.5	-22.5	-7.5	7.5	22.5	37.5	52.5	67.5	82.5	97.5	112.5	127.5	142.5	pre average
	1	2.381	2.373	2.613	2.678	2.768	2.86	3.342	3.056	2.807	2.813	2.708	2.849	2.61	2.476	2.45567
	2	1.095	1.451	1.572	1.368	1.564	1.762	1.965	1.989	2.173	2.18	1.882	1.957	1.97	1.631	1.37267
	3	1.584	1.524	1.643	1.634	1.809	1.988	2.346	2.449	2.343	2.083	1.992	1.885	1.71	1.627	1.58367
	4	0.724	0.754	0.705	0.745	0.871	1.142	1.453	1.34	1.269	1.143	1.058	0.96	0.837	0.852	0.727667
	5	0.336	0.236	0.246	0.252	0.366	0.474	0.613	0.515	0.556	0.355	0.445	0.291	0.431	0.387	0.272667
	6	0.429	0.419	0.371	0.443	0.496	0.603	0.571	0.556	0.578	0.494	0.445	0.43	0.353	0.434	0.406333
	7	0.569	0.531	0.569	0.679	0.762	0.944	1.009	0.983	0.925	0.857	0.823	0.861	0.806	0.759	0.556333
	MEAN	1.01686	1.04114	1.10271	1.11414	1.23371	1.39614	1.61414	1.55543	1.52157	1.41786	1.33614	1.319	1.24529	1.16657
	S.E.M.	0.279631	0.290852	0.327527	0.319958	0.325331	0.322766	0.381938	0.368187	0.344818	0.356671	0.328744	0.35369	0.324497	0.290802
	NA level (% of pre average)
	rat#＼time	-52.5	-37.5	-22.5	-7.5	7.5	22.5	37.5	52.5	67.5	82.5	97.5	112.5	127.5	142.5
	1	96.9594	96.6336	106.407	109.054	112.719	116.465	136.093	124.447	114.307	114.551	110.276	116.017	106.285	100.828
	2	79.7717	105.707	114.522	99.66	113.939	128.363	143.152	144.9	158.305	158.815	137.105	142.569	143.516	118.82
	3	100.021	96.2324	103.747	103.178	114.229	125.531	148.137	154.641	147.948	131.53	125.784	119.028	107.977	102.736
	4	99.4961	103.619	96.885	102.382	119.698	156.94	199.679	184.15	174.393	157.077	145.396	131.929	115.025	117.087
	5	123.227	86.5526	90.22	92.4205	134.23	173.839	224.817	188.875	203.912	130.196	163.203	106.724	158.068	141.932
	6	105.578	103.117	91.3043	109.024	122.067	148.4	140.525	136.833	142.248	121.575	109.516	105.824	86.8745	106.809
	7	102.277	95.4464	102.277	122.049	136.968	169.682	181.366	176.693	166.267	154.044	147.933	154.763	144.877	136.429		One-way repeated measures ANOVA
	MEAN	101.047	98.1868	100.766	105.395	121.978	145.603	167.681	158.649	158.197	138.256	134.173	125.265	123.232	117.806		F (DFn, DFd)		F (2.363, 14.18) = 14.83
	S.E.M.	4.84723	2.4855	3.26601	3.51573	3.7494	8.53913	13.0881	9.43689	10.582	6.86009	7.58454	7.00362	9.76227	6.10755		P value		0.0002
	post hoc Dunnett's test
			P value
	-22.5 vs. -52.5		>0.9999
	-22.5 vs. -37.5		0.9779
	-22.5 vs. -7.5		0.9124
	-22.5 vs. 7.5		0.084
	-22.5 vs. 22.5		0.0416
	-22.5 vs. 37.5		0.0293
	-22.5 vs. 52.5		0.0143
	-22.5 vs. 67.5		0.0234
	-22.5 vs. 82.5		0.0081
	-22.5 vs. 97.5		0.0574
	-22.5 vs. 112.5		0.0334
	-22.5 vs. 127.5		0.3145
	-22.5 vs. 142.5		0.3401
